# Supplementary material for: PPM1D mutations silence NAPRT gene expression and confer NAMPT inhibitor sensitivity in glioma
Source: Nat Commun. 2019 Aug 22;10:3790. doi: 10.1038/s41467-019-11732-6 (PMC6706443; doi:10.1038/s41467-019-11732-6)
Supplement: Supplementary file 4 — Source Data [file 41467_2019_11732_MOESM4_ESM.xlsx]

## Sheet: Fig 1B
Figure 1B
Immunoblot of PPM1D-truncated astrocytes

## Sheet: Fig 1C
Figure 1C
Immunoblot of PPM1D expression post CHX treatment

## Sheet: Fig 1D
Figure 1D
Quantification of PPM1D band intensity post cycloheximide treatment
		PPM1D Band
		Full Length PPM1D			Mutant PPM1D
	CHX hrs	Gel 1	Gel 2	Gel 3	Gel 1	Gel 2	Gel 3
	0 hrs	1	1	1	1	1	1
	1 hr	0.560413		0.649949	0.723926	0.96218	0.714976
	3 hrs	0.31664	0.426242	0.406704		0.812289	0.805659
	6 hrs	0.357942	0.331176	0.215333	0.696652	0.894327	0.781648
	9 hrs	0.082194	0.297473	0.260521	0.707768	0.840608	0.740581
		Intensity was measured in ImageJ and normalized to 0hr CHX treatment

## Sheet: Fig 1F
Figure 1F
% cells with >20 γH2AX foci
		Par. Astros				WT iso.				PPM1D trnc. 1				PPM1D trnc. 2				PPM1D trnc. 3
	rep:	1	2	3	4	1	2	3	4	1	2	3	4	1	2	3	4	1	2	3	4
Condition	untreated	0.00634921	0.00589971	0.0295082	0.0141343	0	0.00429185	0.00396825	0.00423729	0	0	0	0	0	0.00377358	0	0	0	0	0	0
	+ IR	85.7692	84.058	77.3438	78.6026	82.4561	84.5745	90.3084	84.8781	17.2222	22.6601	21.7617	25.3165	52.451	44.5283	49.4297	52.6316	44.6009	43.8914	41.0256	48.1308
	+IR +PPM1Di	90.9747	85.214			94.0887	91.1917			88.2353	91.2371			92.2414	90.0826			91.5493	91.7098

## Sheet: Fig 1G
Figure 1G
Synthetic lethal drug screen
		see Supplementary Table 2 for IC50 ratios

## Sheet: Fig 1H
Figure 1H
% Cell viability post FK866 treatment
			Par. astros.			WT iso.			PPM1Dtrnc 1			PPM1Dtrnc 2			PPM1Dtrnc 3
		rep:	1	2	3	1	2	3	1	2	3	1	2	3	1	2	3
	FK866 (nM)	25		90	95	95	104	88	0	0	0	0.8333	0	0	1	2	3
		12.5	97	105	106	113	114	110	1	0	1	0	0	0	4	5	5
		6.25	102	107	111	116	118	110	0	0	0	0	0	0	9	9	10
		3.125	104	108	110	110	114	111	0	1	1	0.8333	0.8333	0.8333	18	27
		1.5625	102	112	113	106	110	100	4	6	8	53.3333	30.8333	61.6667	68	84	91
		0.78125	100	109	108	103	113	111	85	96	98	91.6667	90.8333	92.5	102	106	106
		0.390625	104	111	113	108	117	111	111	110	109	97.5	103.333	99.1667	107	109	106
		0.15	90	104	106	99	104	97	103	98	99	98	101	101	100	101	99

## Sheet: Fig 1I
Figure 1I
log IC50s for different NAMPT inhibitors (in μM)
			Par. Astros		PPM1Dtrnc. 1
		exp*:	1	2	1	2
	NAMPT inhibitor	STF31	1.36996	1.7214	-0.67778	-0.60206
		STF118804	1.041	1.05538	-2.27572	-2.21467
		GPP78	0.927883	0.816904	-1.8274	-1.65111
		FK866	1.99952	1.94939	-2.98716	-2.78252
		* experiments performed on different days, in triplicate

## Sheet: Fig 1J
Figure 1J
% Cell viability post FK866 treatment
				Par. astros.			WT iso.			PPM1Dtrnc			PPM1D OE trnc.			PPM1D OE FL			PPM1D D314A
			rep:	1	2	3	1	2	3	1	2	3	1	2	3	1	2	3	1	2	3
		FK866 (nM)	10		90	95	90	87	91	2	0	0	0	0	1	0	0	1	86	72	95
			5	97	93	91	95	104	88	0	1	0	1	0	0	1	0	0	92	89	90
			2.5	95	95	80	85	103	93	1	2	1	1	1	1	1	1	1	100	96	87
			1.25	96	100	87	93	94	100	28	35	34	57	60	21	57	60	21	98	101	95
			0.625	107	107	96	89	94	101	88	100	91	99	97	101	99	97	101	99	114	93
			0.313	99	106	92	106	105	96	94	105	99	97	106	101	97	106	101	113	89	102
			0.156	103	102	95	93	98	109	100	103	97	94	108	98	94	108	98	94	98	104
			0.052	95	100	91	93	98	109	88	99	90	95	104		95	104		102	101	95

## Sheet: Fig 2B
Figure 2B
log2 (normalized abundence) of NAM-related metabolites
			Par. Astros.			PPM1D trnc. 1			PPM1D trnc. 2
		rep:	1	2	3	1	2	3	1	2	3
	Metabolite	NAD	0.535924	0.53332	0.476281	-0.15486	-0.27737	-0.30689	-0.30833	-0.42408	-0.67315
		NAM	0.364401	0.172599	0.260902	-0.47107	-0.79024	-0.20731	-0.21718	-0.15481	0.548946
		NADP	0.709581	0.762422	0.59643	0.188838	0.23385	0.07465	-1.83862	-1.6993	-2.32252
		NAAD	-0.38172	0.431896	0.826899	-0.45512	-0.83021	-0.83243	0.215659	-0.22907	0.312325
		NMN	0.783146	0.925165	1.19818	-0.95936	-0.95936	-0.95936	-0.95936	-0.95936	-0.95936
		NAR	0.787029	0.877541	0.610602	-0.00998	-1.00998	-0.57702	-1.00998	-1.00998	-0.40117

## Sheet: Fig 2C
Figure 2C
NAD quantification (pmol/1x10^6 cells)
		Par. Astos.			PPM1D trnc.
	reps:	1	2	3	1	2	3
	NAD (pmol/1x10^6 cells)	1510.02	1451.49	1512.75	860.88	937.176	843.44

[truncated: 54 more sheets: Fig 2D, Fig 2E, Fig 2F, Fig 2G, Fig 2H, Fig 2I, Fig 2J, Fig 3A, Fig 3B, Fig 3C, Fig 3E, Fig 3F, Fig 4A, Fig 4B, Fig 4C, Sup Fig 1b, Sup Fig 1c, Sup Fig 1d, Sup Fig 1e, Sup Fig 1f …]
